# Supplementary material for: Ginseng-derived nanoparticles alleviate inflammatory bowel disease via the TLR4/MAPK and p62/Nrf2/Keap1 pathways
Source: J Nanobiotechnology. 2024 Feb 1;22:48. doi: 10.1186/s12951-024-02313-x (PMC10832157; doi:10.1186/s12951-024-02313-x)
Supplement: Supplementary file 5 — Additional file 5: Table S1. Nomenclature and functional categorisation of proteins contained in GDNP. [file 12951_2024_2313_MOESM5_ESM.xlsx]

## Sheet: proteinGroups
Protein IDs	Fasta headers	Number of proteins	Peptides	Razor + unique peptides	Unique peptides	Sequence coverage [%]	Mol. weight [kDa]	Intensity	Intensity PGE	iBAQ	iBAQ PGE
AAB87505.1	AAB87505.1 cytochrome oxidase subunit 2, partial (mitochondrion) [Panax ginseng]	1	2	2	2	13.3	11.623	5406900000	5406900000	1081400000	1081400000
AAB87529.1	AAB87529.1 F1 ATPase a-subunit (mitochondrion) [Panax ginseng]	1	21	21	20	46.9	54.928	94508000000	94508000000	3375300000	3375300000
sp|O22668.1|SODC_PANGI;AAB87572.1	sp|O22668.1|SODC_PANGI RecName: Full=Superoxide dismutase [Cu-Zn];AAB87572.1 Cu/Zn superoxide dismutase [Panax ginseng]	2	3	3	3	30.3	15.256	682170000	682170000	85271000	85271000
AAB87627.1	AAB87627.1 NADH-dehydrogenase subunit 2, partial (mitochondrion) [Panax ginseng]	1	1	1	1	4.7	25.822	1995300000	1995300000	399050000	399050000
AAP38120.1;AAP38119.1;AAP38122.1;AAP38121.1	AAP38120.1 granule-bound starch synthase I, partial [Panax zingiberensis];AAP38119.1 granule-bound starch synthase I, partial [Panax major];AAP38122.1 granule-bound starch synthase I, partial [Panax stipuleanatus];AAP38121.1 granule-bound starch synthase I	4	3	3	3	34.7	10.964	2357000000	2357000000	471410000	471410000
AAQ57193.1	AAQ57193.1 glyceraldehyde-3-phosphate dehydrogenase [Panax ginseng]	1	18	9	7	56.9	31.812	46461000000	46461000000	2581200000	2581200000
CBK51328.1;AAQ76705.1	CBK51328.1 unnamed protein product [Panax ginseng];AAQ76705.1 betaine aldehyde dehydrogenase [Panax ginseng]	2	11	11	11	30	54.654	2396800000	2396800000	95872000	95872000
sp|P83618.2|RN28_PANGI;AAR88098.1	sp|P83618.2|RN28_PANGI RecName: Full=Ribonuclease-like storage protein; AltName: Full=Root 28 kDa major protein; Flags: Precursor;AAR88098.1 RNase-like major storage protein [Panax ginseng]	2	10	4	4	52.9	27.34	67377000000	67377000000	7486300000	7486300000
YP_086954.1;QOL12245.1;YP_009678880.1;YP_009678792.1;YP_009678705.1;YP_009495709.1;YP_009266506.1;YP_009191928.1;YP_009191841.1;YP_009155416.1;YP_009121161.1;sp|Q68S18.1|ATPI_PANGI;QOQ34944.1;QDI96834.1;QDJ96035.1;QDI99804.1;QDI99716.1;QDI99629.1;QDI99542.1;QDI99455.1;QDI99368.1;QDI99280.1;QDI99193.1;QDI99106.1;QDI99018.1;QDI98931.1;QDI98844.1;QDI98757.1;QDI98670.1;QDI98583.1;QDI98496.1;QDI98409.…	YP_086954.1 ATP synthase CF0 A subunit (chloroplast) [Panax ginseng];QOL12245.1 AtpI (chloroplast) [Panax japonicus];YP_009678880.1 ATP synthase CF0 subunit IV (chloroplast) [Panax zingiberensis];YP_009678792.1 ATP synthase CF0 subunit IV (chloroplast) [Pa	101	1	1	1	4.9	27.011	162200000	162200000	23171000	23171000
YP_086968.1;QOL12259.1;YP_009678894.1;YP_009678806.1;YP_009678719.1;YP_009495723.1;YP_009266520.1;YP_009191942.1;YP_009191855.1;YP_009155430.1;YP_009121175.1;sp|Q68S04.1|RR4_PANGI;QOQ34949.1;QDI96848.1;QDJ95992.1;QDI99818.1;QDI99730.1;QDI99643.1;QDI99556.1;QDI99469.1;QDI99382.1;QDI99294.1;QDI99207.1;QDI99120.1;QDI99032.1;QDI98945.1;QDI98858.1;QDI98771.1;QDI98684.1;QDI98597.1;QDI98510.1;QDI98423.1…	YP_086968.1 ribosomal protein S4 (chloroplast) [Panax ginseng];QOL12259.1 ribosomal protein S4 (chloroplast) [Panax japonicus];YP_009678894.1 ribosomal protein S4 (chloroplast) [Panax zingiberensis];YP_009678806.1 ribosomal protein S4 (chloroplast) [Panax	101	2	2	2	9	23.312	374260000	374260000	34024000	34024000
ADC67056.1;YP_010024649.1;YP_009678898.1;YP_009678810.1;YP_009678723.1;YP_009495727.1;YP_009266524.1;YP_009191946.1;YP_009191859.1;YP_009155434.1;YP_009121179.1;sp|Q68S00.1|ATPE_PANGI;QOQ34957.1;QOL12263.1;QDJ96045.1;QDI99822.1;QDI99734.1;QDI99647.1;QDI99560.1;QDI99473.1;QDI99386.1;QDI99298.1;QDI99211.1;QDI99124.1;QDI99036.1;QDI98949.1;QDI98862.1;QDI98775.1;QDI98688.1;QDI98601.1;QDI98514.1;QDI984…	ADC67056.1 ATPase epsilon subunit, partial (chloroplast) [Panax quinquefolius];YP_010024649.1 ATP synthase CF1 epsilon subunit (chloroplast) [Panax major];YP_009678898.1 ATP synthase CF1 epsilon subunit (chloroplast) [Panax zingiberensis];YP_009678810.1 AT	107	2	2	2	19.8	12.795	43707000	43707000	10927000	10927000
AAT98516.1;QDI96853.1;YP_010024650.1;YP_009678899.1;YP_009678811.1;YP_009678724.1;YP_009495728.1;YP_009266525.1;YP_009191947.1;YP_009191860.1;YP_009155435.1;YP_009121180.1;sp|Q68RZ9.1|ATPB_PANGI;YP_086973.1;QOL12264.1;QDJ96046.1;QDI99823.1;QDI99735.1;QDI99648.1;QDI99561.1;QDI99474.1;QDI99387.1;QDI99299.1;QDI99212.1;QDI99125.1;QOQ34928.1;QDI99037.1;QDI98863.1;QDI98776.1;QDI98689.1;QDI98602.1;QDI98…	AAT98516.1 ATPase beta subunit (chloroplast) [Panax ginseng];QDI96853.1 ATP synthase CF1 beta subunit (chloroplast) [Panax wangianus];YP_010024650.1 ATP synthase CF1 beta subunit (chloroplast) [Panax major];YP_009678899.1 ATP synthase CF1 beta subunit (chl	103	9	9	9	21.3	53.69	8706000000	8706000000	310930000	310930000
AJC99581.1;AKZ29754.1;QDI96416.1;QDI96328.1;QDI96241.1;QDI96154.1;AGM15174.1;YP_086974.1;ATJ26135.1;QDI97116.1;AKG26608.1;AKU70783.1;ATJ26303.1;QDI95980.1;AKB99080.1;QDI97029.1;QDI97728.1;QDI97203.1;sp|Q68RZ8.1|RBL_PANGI;AMR97457.1;QDI99213.1;AKB99167.1;QDI99300.1;AGW31934.1;QDI96504.1;QDI96591.1;YP_010024651.1;QDI95543.1;AGM15088.1;QDI95718.1;YP_009495729.1;ATI20869.1;ATJ26047.1;QDI99475.1;ATJ26…	AJC99581.1 ribulose-1,5-bisphosphate carboxylase/oxygenase large subunit (chloroplast) [Panax ginseng];AKZ29754.1 ribulose-1,5-bisphosphate carboxylase/oxygenase large subunit (chloroplast) [Panax quinquefolius];QDI96416.1 ribulose-1,5-bisphosphate carboxy	284	4	4	4	8.9	53.728	921070000	921070000	41867000	41867000
sp|Q68RZ7.2|ACCD_PANGI;QDI97117.1;AGM14952.1;AGM15038.1;AGM15124.1;AGW31885.1;AIX97898.1;AIX97985.1;AIX98068.1;AIX98323.1;AIX98408.1;QDI98430.1;AIX98493.1;AIX98578.1;AJC99497.1;AJC99582.1;AJC99667.1;AKZ29755.1;QDI95807.1;AAT98518.1;AIX98238.1;AIX98153.1;QDJ95993.1;QOL12266.1;YP_009155437.1;YP_086975.1;QDI97030.1;YP_009121182.1;QDI95981.1;AWA25630.1;YP_009495730.1;QDI97204.1;QDI97554.1;QDI96505.1;…	sp|Q68RZ7.2|ACCD_PANGI RecName: Full=Acetyl-coenzyme A carboxylase carboxyl transferase subunit beta, chloroplastic; Short=ACCase subunit beta; Short=Acetyl-CoA carboxylase carboxyltransferase subunit beta;QDI97117.1 acetyl-CoA carboxylase beta subunit (ch	101	10	10	10	21.4	55.184	4999400000	4999400000	294080000	294080000
YP_086980.1;QOL12271.1;YP_009678906.1;YP_009678818.1;YP_009678731.1;YP_009495735.1;YP_009266532.1;YP_009191954.1;YP_009191867.1;YP_009155442.1;YP_009121187.1;sp|Q68RZ2.1|PSBJ_PANGI;QOQ34983.1;QDI96860.1;QDJ96048.1;QDI99830.1;QDI99742.1;QDI99655.1;QDI99568.1;QDI99481.1;QDI99394.1;QDI99306.1;QDI99219.1;QDI99132.1;QDI99044.1;QDI98957.1;QDI98870.1;QDI98783.1;QDI98696.1;QDI98609.1;QDI98522.1;QDI98435.…	YP_086980.1 photosystem II protein J (chloroplast) [Panax ginseng];QOL12271.1 PsbJ (chloroplast) [Panax japonicus];YP_009678906.1 photosystem II protein J (chloroplast) [Panax zingiberensis];YP_009678818.1 photosystem II protein J (chloroplast) [Panax wang	101	1	1	1	17.5	4.1308	0	0	0	0
YP_086988.1;QOL12279.1;YP_009678914.1;YP_009678826.1;YP_009678739.1;YP_009495743.1;YP_009266540.1;YP_009191962.1;YP_009191875.1;YP_009155450.1;YP_009121195.1;sp|Q68RY4.1|RR18_PANGI;QOQ34964.1;QDI96868.1;QDJ95999.1;QDI99838.1;QDI99750.1;QDI99663.1;QDI99576.1;QDI99489.1;QDI99402.1;QDI99314.1;QDI99227.1;QDI99140.1;QDI99052.1;QDI98965.1;QDI98878.1;QDI98791.1;QDI98704.1;QDI98617.1;QDI98530.1;QDI98443.…	YP_086988.1 ribosomal protein S18 (chloroplast) [Panax ginseng];QOL12279.1 ribosomal protein S18 (chloroplast) [Panax japonicus];YP_009678914.1 ribosomal protein S18 (chloroplast) [Panax zingiberensis];YP_009678826.1 ribosomal protein S18 (chloroplast) [Pa	101	1	1	1	6.9	11.956	68850000	68850000	13770000	13770000
AAT98532.1;QOQ34960.1;YP_086989.1;YP_010024666.1;YP_009678915.1;YP_009678827.1;YP_009678740.1;YP_009266541.1;YP_009191963.1;YP_009191876.1;YP_009155451.1;YP_009121196.1;sp|Q68RY3.1|RK20_PANGI;QDI96693.1;QOL12280.1;QDJ96000.1;QDI99839.1;QDI99751.1;QDI99664.1;QDI99577.1;QDI99490.1;QDI99403.1;QDI99315.1;QDI99228.1;QDI99141.1;QDI99053.1;QDI98966.1;QDI98879.1;QDI98792.1;QDI98705.1;QDI98618.1;QDI98531.…	AAT98532.1 ribosomal protein L20 (chloroplast) [Panax ginseng];QOQ34960.1 ribosomal protein L20 (chloroplast) [Panax major];YP_086989.1 ribosomal protein L20 (chloroplast) [Panax ginseng];YP_010024666.1 ribosomal protein L20 (chloroplast) [Panax major];YP_	101	2	2	2	13.3	15.33	231600000	231600000	38600000	38600000
AAT98533.1;YP_009121198.1;sp|Q68RY2.1|CLPP_PANGI;QOQ34920.1;QDI99841.1;QDI99753.1;QDI99666.1;QDI99579.1;QDI99492.1;QDI97745.1;QDI97658.1;QDI98881.1;QDI97482.1;YP_009191877.1;QDI95647.1;QDI95560.1;QDI95473.1;QDI95386.1;ATJ26292.1;ATJ26152.1;AKZ29772.1;AKU70801.1;AKG26625.1;AKB99357.1;AKB99270.1;YP_009678829.1;QDI97570.1;YP_009191964.1;QDI98094.1;QDI99055.1;QDI98968.1;QDI98794.1;QDI98707.1;QDI98620…	AAT98533.1 ATP-dependent protease; catalytic subunit (chloroplast) [Panax ginseng];YP_009121198.1 clp protease proteolytic subunit (chloroplast) [Panax notoginseng];sp|Q68RY2.1|CLPP_PANGI RecName: Full=ATP-dependent Clp protease proteolytic subunit; AltNam	104	2	2	2	14.8	22.074	2458100000	2458100000	273120000	273120000
YP_087000.1;YP_010024677.1;YP_009678927.1;YP_009678839.1;YP_009678752.1;YP_009495756.1;YP_009266553.1;YP_009191974.1;YP_009191887.1;YP_009155462.1;YP_009121208.1;sp|Q68RX2.1|IF1C_PANGI;QOQ34975.1;QOL12292.1;QDJ96007.1;QDI99851.1;QDI99763.1;QDI99676.1;QDI99589.1;QDI99502.1;QDI99415.1;QDI99327.1;QDI99240.1;QDI99153.1;QDI99065.1;QDI98978.1;QDI98891.1;QDI98804.1;QDI98717.1;QDI98630.1;QDI98543.1;QDI98…	YP_087000.1 translation initiation factor 1 (chloroplast) [Panax ginseng];YP_010024677.1 translation initiation factor 1 (chloroplast) [Panax major];YP_009678927.1 translation initiation factor 1 (chloroplast) [Panax zingiberensis];YP_009678839.1 translati	105	1	1	1	18.2	9.1806	67677000	67677000	33839000	33839000
AMO44342.1;YP_009155463.1;QDI99677.1;QDI99764.1;YP_087001.1;YP_010024678.1;YP_009678928.1;YP_009678840.1;YP_009678753.1;YP_009191975.1;YP_009191888.1;YP_009121209.1;QDI98369.1;sp|Q68RX1.1|RR8_PANGI;QOQ34959.1;QOL12293.1;QDJ96055.1;QDI99852.1;QDI97405.1;AMO44345.1;QDI97144.1;AKB99368.1;QDI99590.1;QDI97493.1;AKB99194.1;QDI98544.1;QDI99328.1;QDI99241.1;QDI99154.1;QDI99066.1;QDI98979.1;QDI98892.1;QDI…	AMO44342.1 ribosomal protein S8, partial (chloroplast) [Panax ginseng];YP_009155463.1 ribosomal protein S8 (chloroplast) [Panax quinquefolius];QDI99677.1 ribosomal protein S8 (chloroplast) [Panax sp. sinensis];QDI99764.1 ribosomal protein S8 (chloroplast	105	2	2	2	17.4	13.649	699500000	699500000	116580000	116580000
YP_087002.1;QDJ96056.1;YP_009678754.1;YP_009495758.1;YP_009266555.1;YP_009191976.1;YP_009191889.1;YP_009155464.1;YP_009121210.1;sp|Q68RX0.1|RK14_PANGI;QDI96883.1;QDI98806.1;QDI99853.1;YP_009678929.1;QDI99765.1;QDI99678.1;QDI99591.1;QDI99504.1;QDI99417.1;QDI99329.1;QDI99242.1;QDI99155.1;QOL12294.1;QDI99067.1;YP_009678841.1;QDI98980.1;QDI95659.1;QDI97757.1;QDI98719.1;QDI98632.1;QDI98545.1;QDI98458.…	YP_087002.1 ribosomal protein L14 (chloroplast) [Panax ginseng];QDJ96056.1 ribosomal protein L14 (chloroplast) [Panax ginseng];YP_009678754.1 ribosomal protein L14 (chloroplast) [Panax japonicus var. bipinnatifidus];YP_009495758.1 ribosomal protein L14 (ch	102	1	1	1	13.1	13.481	71584000	71584000	8948000	8948000
YP_087003.1;QDI99243.1;QDI99068.1;QDI99156.1;YP_009678930.1;YP_009678842.1;YP_009678755.1;YP_009495759.1;YP_009266556.1;YP_009191977.1;YP_009191890.1;YP_009155465.1;sp|Q68RW9.1|RK16_PANGI;YP_009121211.1;QOQ34934.1;QOL12295.1;QDJ96057.1;QDI99854.1;QDI99766.1;QDI99679.1;QDI99592.1;QDI99505.1;QDI99418.1;QDI99330.1;QDI98981.1;QDI97932.1;QDI97059.1;QDI97146.1;AIX98096.1;AAT98546.1;QDI98807.1;QDI98720.…	YP_087003.1 ribosomal protein L16 (chloroplast) [Panax ginseng];QDI99243.1 ribosomal protein L16 (chloroplast) [Panax japonicus var. bipinnatifidus];QDI99068.1 ribosomal protein L16 (chloroplast) [Panax zingiberensis];QDI99156.1 ribosomal protein L16 (chlo	101	1	1	1	11.1	15.285	98955000	98955000	16493000	16493000
YP_087004.1;QDJ96058.1;YP_009678756.1;YP_009495760.1;YP_009266557.1;YP_009191978.1;YP_009191891.1;YP_009155466.1;YP_009121212.1;sp|Q68RW8.1|RR3_PANGI;QDI96885.1;QDI98808.1;QDI99855.1;YP_009678931.1;QDI99767.1;QDI99680.1;QDI99593.1;QDI99506.1;QDI99419.1;QDI99331.1;QDI99244.1;QDI99157.1;QOL12296.1;QDI99069.1;YP_009678843.1;QDI98982.1;QDI95661.1;QDI97759.1;QDI98721.1;QDI98634.1;QDI98547.1;QDI98460.1…	YP_087004.1 ribosomal protein S3 (chloroplast) [Panax ginseng];QDJ96058.1 ribosomal protein S3 (chloroplast) [Panax ginseng];YP_009678756.1 ribosomal protein S3 (chloroplast) [Panax japonicus var. bipinnatifidus];YP_009495760.1 ribosomal protein S3 (chloro	102	1	1	1	5	25.163	94742000	94742000	6767300	6767300
QOL12299.1;QDI96275.1;QDJ96010.1;AIX98525.1;AJC99636.1;AIX98610.1;QDI96298.1;QDI96538.1;QDI96561.1;QDI96976.1;QDI96999.1;QDI97063.1;QDI97086.1;AGM15004.1;QDI97173.1;QDI97762.1;QDI97849.1;QDI97872.1;QDI98463.1;QDI97150.1;QDI96211.1;QDI96188.1;QDI96037.1;AAT98575.1;AGM15003.1;AGM15089.1;AIA24392.1;AIX98440.1;AIX98377.1;AAT98550.1;YP_009121238.1;AIX98122.1;AIX98185.1;AIX98207.1;AIX98270.1;AIX98292.1…	QOL12299.1 ribosomal protein L2 (chloroplast) [Panax japonicus];QDI96275.1 ribosomal protein L2 (chloroplast) [Panax notoginseng];QDJ96010.1 ribosomal protein L2 (chloroplast) [Panax ginseng];AIX98525.1 ribosomal protein L2 (chloroplast) [Panax ginseng];AJ	201	2	2	2	6.5	30.11	326700000	326700000	21780000	21780000
YP_087029.1;YP_009678781.1;QOL12322.1;YP_009121216.1;QOQ34968.1;QOQ34969.1;YP_010024707.1;YP_010024685.1;YP_009678957.1;YP_009678935.1;YP_009678869.1;YP_009678847.1;YP_009678760.1;sp|Q68RU3.1|RK23_PANGI;YP_009495764.1;QDI99007.1;YP_009266581.1;YP_009266561.1;YP_009192004.1;YP_009191982.1;YP_009191917.1;YP_009191895.1;YP_009155490.1;YP_009155470.1;QOL12300.1;QDI99073.1;QDI99161.1;QDI99182.1;QDI996…	YP_087029.1 ribosomal protein L23 (chloroplast) [Panax ginseng];YP_009678781.1 ribosomal protein L23 (chloroplast) [Panax japonicus var. bipinnatifidus];QOL12322.1 ribosomal protein L23 (chloroplast) [Panax japonicus];YP_009121216.1 ribosomal protein L23 (	202	1	1	1	16.1	10.752	260190000	260190000	43364000	43364000
QDI96997.1;AIX98205.1;YP_009678761.1;QDI97152.1;YP_087028.1;QDI97609.1;QDI99772.1;YP_009678868.1;QDI97433.1;QDI97413.1;YP_010024706.1;QOQ34908.1;YP_010024686.1;QDI97171.1;QDI97589.1;AWA25683.1;AWA25665.1;YP_009495765.1;YP_009495783.1;AKU70840.1;AKU70820.1;QDI99880.1;QDI98201.1;QDI99162.1;QDI99356.1;QDI99424.1;QDI98289.1;ATJ26281.1;ANK78460.1;YP_087009.1;YP_009678780.1;YP_009678848.1;YP_009191916.…	QDI96997.1 hypothetical protein RF2 (chloroplast) [Panax stipuleanatus];AIX98205.1 Ycf2 (chloroplast) [Panax ginseng];YP_009678761.1 hypothetical protein RF2 (chloroplast) [Panax japonicus var. bipinnatifidus];QDI97152.1 hypothetical protein RF2 (chloropla	201	2	2	2	1.3	246.36	0	0	0	0
AAT98555.1;YP_009678851.1;QOQ34955.1;YP_009121233.1;QOQ34956.1;sp|Q68RU7.1|RR7_PANGI;YP_087012.1;YP_010024703.1;YP_010024689.1;YP_009678953.1;YP_009678939.1;YP_009678865.1;YP_009678777.1;YP_009121220.1;YP_009495781.1;QDI99077.1;YP_009495767.1;YP_009266578.1;YP_009266564.1;YP_009192000.1;YP_009191986.1;YP_009191913.1;YP_009191899.1;YP_009155487.1;QOL12318.1;QDI99091.1;QDI99178.1;QDI99252.1;QDI9968…	AAT98555.1 ribosomal protein S7 (chloroplast) [Panax ginseng];YP_009678851.1 ribosomal protein S7 (chloroplast) [Panax wangianus];QOQ34955.1 ribosomal protein S7 (chloroplast) [Panax major];YP_009121233.1 ribosomal protein S7 (chloroplast) [Panax notoginse	202	2	2	2	17.4	17.357	142930000	142930000	17866000	17866000
YP_087023.1;YP_010024701.1;YP_009678951.1;YP_009678863.1;YP_009495779.1;YP_009266576.1;YP_009191998.1;YP_009155485.1;YP_009121231.1;sp|Q68RU9.1|RR15_PANGI;QOQ34971.1;QOL12316.1;QDJ96023.1;QDI99875.1;QDI99787.1;QDI99699.1;QDI99612.1;QDI99525.1;QDI99438.1;QDI99351.1;QDI99263.1;QDI99089.1;QDI99001.1;QDI98740.1;QDI98653.1;QDI98566.1;QDI98479.1;QDI98392.1;QDI98304.1;QDI98216.1;QDI98128.1;QDI98040.1;QD…	YP_087023.1 ribosomal protein S15 (chloroplast) [Panax ginseng];YP_010024701.1 ribosomal protein S15 (chloroplast) [Panax major];YP_009678951.1 ribosomal protein S15 (chloroplast) [Panax zingiberensis];YP_009678863.1 ribosomal protein S15 (chloroplast) [Pa	91	1	1	1	14.4	10.781	156170000	156170000	39043000	39043000
AAW31900.1	AAW31900.1 calcium-dependent/calmodulin-independent protein kinase, partial [Panax ginseng]	1	2	2	2	9.2	30.642	439740000	439740000	36645000	36645000
AAY53905.1;CBC69882.1;CBD30848.1;CBC69884.1;CAW75717.1;CAS92394.1;sp|Q4JHN6.1|FPS_PANGI;QIH97896.1;CBD30847.1;CAW75716.1;CAS92392.1;AIK21789.1;AII73562.1;AGS79228.1;AGK62445.1;ADJ68004.1;AAY87903.1;AKN52395.1;AMT75532.1	AAY53905.1 farnesyl pyrophosphate synthase [Panax notoginseng];CBC69882.1 unnamed protein product [Panax ginseng];CBD30848.1 unnamed protein product [Panax notoginseng];CBC69884.1 unnamed protein product [Panax notoginseng];CAW75717.1 unnamed protein produ	19	10	10	10	25.9	39.768	4781600000	4781600000	281270000	281270000
ABA29020.1	ABA29020.1 glyceraldehyde-3-phosphate dehydrogenase, partial [Panax notoginseng]	1	15	4	4	78.5	22.303	27694000000	27694000000	1978200000	1978200000
ABB29477.1	ABB29477.1 tonoplast intrinsic protein [Panax ginseng]	1	2	2	2	8	25.567	8566600000	8566600000	4283300000	4283300000
ABD73294.1	ABD73294.1 ADP-ribosylation factor-like protein [Panax ginseng]	1	5	5	2	39.2	20.579	25800000000	25800000000	2580000000	2580000000
ABD73295.1	ABD73295.1 photosynthetic electron transfer-like protein [Panax ginseng]	1	1	1	1	9.8	19.655	80098000	80098000	8009800	8009800
ABD73296.1	ABD73296.1 unknown [Panax ginseng]	1	7	7	7	66	17.516	217460000000	217460000000	31065000000	31065000000
ABD73300.1	ABD73300.1 ribosomal protein L31 [Panax ginseng]	1	2	2	2	13.2	13.933	2621300000	2621300000	436880000	436880000
ABP02068.1;ABD77102.1	ABP02068.1 PAL3, partial [Panax ginseng];ABD77102.1 phenylalanine ammonia-lyase 1, partial [Panax ginseng]	2	1	1	1	18.4	8.5216	826260000	826260000	206560000	206560000
ABD83938.1	ABD83938.1 calcium-dependent protein kinase 3, partial [Panax ginseng]	1	1	1	1	10.2	13.071	81939000	81939000	11706000	11706000
ABF48480.1;ABF48474.1	ABF48480.1 dehydrin 7 [Panax ginseng];ABF48474.1 dehydrin 1 [Panax ginseng]	2	2	2	2	19.4	20.386	822700000	822700000	137120000	137120000
ABF48475.1	ABF48475.1 dehydrin 2 [Panax ginseng]	1	5	3	3	44.6	10.774	7634400000	7634400000	1090600000	1090600000
ABF48476.1	ABF48476.1 dehydrin 3 [Panax ginseng]	1	6	6	4	46.9	10.165	16764000000	16764000000	2394900000	2394900000
ABF48477.1;ABF48481.1	ABF48477.1 dehydrin 4 [Panax ginseng];ABF48481.1 dehydrin 8 [Panax ginseng]	2	14	14	14	56.9	24.507	30041000000	30041000000	2503400000	2503400000
ABF48479.1	ABF48479.1 dehydrin 6, partial [Panax ginseng]	1	2	2	2	33.3	16.991	128290000	128290000	32072000	32072000
ABG76785.1	ABG76785.1 ribosome-inactivating protein [Panax ginseng]	1	3	3	3	8.6	49.376	297630000	297630000	14173000	14173000
ACG60719.1;ABJ09419.2	ACG60719.1 calcium-dependent protein kinase 2ds isoform 2d-3b, partial [Panax ginseng];ABJ09419.2 calcium-dependent protein kinase 3, partial [Panax ginseng]	2	1	1	1	17.9	9.0852	515010000	515010000	103000000	103000000
ABL14110.1	ABL14110.1 phenylalanine ammonia-lyase 2, partial [Panax ginseng]	1	1	1	1	18.4	8.6276	80720000	80720000	20180000	20180000
ABX80305.1;ABR00807.1;ABQ24005.1	ABX80305.1 somatic embryogenesis protein kinase 3, partial [Panax ginseng];ABR00807.1 somatic embryogenesis protein kinase 1, partial [Panax ginseng];ABQ24005.1 somatic embryogenesis protein kinase 1, partial [Panax ginseng]	3	1	1	1	9.4	14.45	113490000	113490000	18916000	18916000
ABQ59097.1	ABQ59097.1 nuclear transport factor 2 [Panax ginseng]	1	1	1	1	15.4	13.694	140500000	140500000	17562000	17562000
ABQ59098.1	ABQ59098.1 cyclophilin ABH-like protein [Panax ginseng]	1	7	3	3	41.3	18.053	29556000000	29556000000	3284000000	3284000000
ABX26256.1	ABX26256.1 heat shock protein 70-like protein [Panax quinquefolius]	1	4	4	4	25.6	13.834	5212500000	5212500000	868740000	868740000
ABX26260.1	ABX26260.1 heat shock protein 90-like protein, partial [Panax quinquefolius]	1	4	4	4	43.3	14.735	25072000000	25072000000	3581800000	3581800000
ABX60201.1	ABX60201.1 glutaredoxin [Panax ginseng]	1	5	5	5	53.8	11.243	5437700000	5437700000	776820000	776820000
ABX71676.1	ABX71676.1 60S ribosomal protein L6-like protein [Panax quinquefolius]	1	9	9	9	24.5	25.917	7477100000	7477100000	623100000	623100000
ABX71677.1	ABX71677.1 hypothetical protein LBL12, partial [Panax quinquefolius]	1	2	2	2	58.1	4.5982	4016200000	4016200000	1338700000	1338700000
ABX71678.1	ABX71678.1 hypothetical protein LBL11 [Panax quinquefolius]	1	1	1	1	13.7	12.705	1100900000	1100900000	366970000	366970000
ABX75539.1	ABX75539.1 thioredoxin h-like protein, partial [Panax ginseng]	1	6	6	6	34.4	14.092	9987800000	9987800000	1997600000	1997600000
ABX75541.1	ABX75541.1 60S ribosomal protein L17-like protein, partial [Panax ginseng]	1	10	10	10	71	14.81	9449400000	9449400000	1049900000	1049900000
ABX75543.1	ABX75543.1 glutamine synthetase-like, partial [Panax quinquefolius]	1	4	4	4	36.2	11.911	5228000000	5228000000	1307000000	1307000000
ABY21704.1	ABY21704.1 catalase-1 precursor [Panax ginseng]	1	16	16	16	37.2	56.766	39395000000	39395000000	1575800000	1575800000
ACC93946.1	ACC93946.1 glutathione S-transferase [Panax ginseng]	1	4	4	4	18.8	28.349	496840000	496840000	35489000	35489000
ACD92982.1	ACD92982.1 S-adenosylmethionine synthetase [Panax ginseng]	1	7	7	7	36.5	32.585	7336300000	7336300000	564330000	564330000
pdb|4REJ|A;pdb|4REI|A;pdb|4REH|A;ACH72969.1	pdb|4REJ|A Chain A, Major latex-like protein;pdb|4REI|A Chain A, Major latex-like protein;pdb|4REH|A Chain A, Major latex-like protein;ACH72969.1 major latex-like protein [Panax ginseng]	4	10	10	10	70.9	16.871	87282000000	87282000000	8728200000	8728200000
ACI06122.1	ACI06122.1 cinnamyl alcohol dehydrogenase, partial [Panax ginseng]	1	4	4	4	25	20.101	2052300000	2052300000	228030000	228030000
ACL37155.1	ACL37155.1 short-chain alcohol dehydrogenase [Panax ginseng]	1	7	7	7	36.5	28.9	2735800000	2735800000	195420000	195420000
ACN96317.1	ACN96317.1 class 1 chitinase [Panax ginseng]	1	2	2	2	8.7	34.919	671790000	671790000	74643000	74643000
ACO52511.1	ACO52511.1 calmodulin [Panax ginseng]	1	7	7	7	48.3	16.848	1353600000	1353600000	150400000	150400000
ACT21542.1	ACT21542.1 spermidine synthase [Panax ginseng]	1	2	2	2	8.7	36.388	254540000	254540000	18182000	18182000
AJK30627.1;AJK30635.1;ACV88718.1;AJK30629.1;sp|D2K762.1|SQS3_PANGI;sp|A0A1P7Y0D4.1|SQS11_PANGI;ACZ71037.1;AIK21786.1;AJK30632.1;AJK30633.1;AJK30634.1;CAJ58418.1;sp|C9E894.1|SQS2_PANGI;sp|A0A1P7Y0D0.1|SQS13_PANGI;AJK30630.1;sp|A0A1P7Y0A2.1|SQS10_PANGI;sp|A0A1P7Y0A8.1|SQS12_PANGI;CAJ58419.1;AJK30631.1;CBK51595.1;CBK51594.1;sp|A0A1P7Y0C9.1|SQS8_PANGI;AJK30628.1;ABA29019.1;ACA66014.1;AED99863.1;AGI19…	AJK30627.1 squalene synthase [Panax ginseng];AJK30635.1 squalene synthase [Panax ginseng];ACV88718.1 squalene synthase [Panax ginseng];AJK30629.1 squalene synthase [Panax ginseng];sp|D2K762.1|SQS3_PANGI RecName: Full=Squalene synthase 3; Short=PgSS3; Short	40	3	3	3	6.3	50.233	185880000	185880000	8851600	8851600
sp|D0EAP4.2|MVD1_PANGI;ACW83616.2	sp|D0EAP4.2|MVD1_PANGI RecName: Full=Diphosphomevalonate decarboxylase 1; Short=Mevalonate diphosphate decarboxylase; AltName: Full=Mevalonate pyrophosphate decarboxylase;ACW83616.2 mevalonate diphosphate decarboxylase [Panax ginseng]	2	9	9	1	23	46.265	2905800000	2905800000	116230000	116230000
sp|P80890.1|RNS2_PANGI;ACY36943.1	sp|P80890.1|RNS2_PANGI RecName: Full=Ribonuclease 2;ACY36943.1 pathogensis-related protein 10 [Panax ginseng]	2	5	4	0	52.9	16.492	4448900000	4448900000	635560000	635560000
ACY39487.1;ACY39486.1;ACY39485.1;ACY39483.1;ACY39484.1	ACY39487.1 glyceraldehyde-3-phosphate dehydrogenase, partial [Panax ginseng];ACY39486.1 glyceraldehyde-3-phosphate dehydrogenase, partial [Panax ginseng];ACY39485.1 glyceraldehyde-3-phosphate dehydrogenase, partial [Panax ginseng];ACY39483.1 glyceraldehyde	5	13	1	1	66.8	23.29	2210900000	2210900000	147390000	147390000
ACY78680.1	ACY78680.1 calcium-dependent protein kinase 1 [Panax ginseng]	1	7	7	7	16.9	61.622	1267300000	1267300000	37274000	37274000
ADB82905.1	ADB82905.1 glutamate decarboxylase [Panax ginseng]	1	20	20	20	45.4	56.056	48230000000	48230000000	2009600000	2009600000
ADG95957.1	ADG95957.1 peroxiredoxin [Panax ginseng]	1	7	7	7	47.5	17.408	31227000000	31227000000	4461000000	4461000000
ADI80347.1;AKP55622.1;AIK21781.1	ADI80347.1 3-hydroxy-3-methylglutaryl coenzyme A synthase [Panax ginseng];AKP55622.1 3-hydroxy-3-methylglutaryl coenzyme-A synthase [Panax notoginseng];AIK21781.1 3-hydroxy-3-methylglutaryl coenzyme A synthase [Panax notoginseng]	3	4	4	4	14.5	51.942	620810000	620810000	29563000	29563000
sp|P80889.1|RNS1_PANGI;ADW93867.1;AJM71468.1;ADW93868.1	sp|P80889.1|RNS1_PANGI RecName: Full=Ribonuclease 1;ADW93867.1 PR10-1, partial [Panax ginseng];AJM71468.1 pathogenesis-related protein [Panax notoginseng]	4	5	5	4	37.7	16.424	13139000000	13139000000	1876900000	1876900000
ADW93869.1	ADW93869.1 PR10-2 [Panax ginseng]	1	4	1	1	46.8	16.623	348550000	348550000	49793000	49793000
AED99866.1	AED99866.1 cytochrome P450 [Panax notoginseng]	1	1	1	1	2.5	58.402	145520000	145520000	4409600	4409600
AED99867.1;AIN44011.1	AED99867.1 cytochrome P450 [Panax notoginseng];AIN44011.1 cytochrome P450, partial [Panax notoginseng]	2	5	2	2	10.6	56.817	0	0	0	0
AED99870.1;AZP01941.1	AED99870.1 cytochrome P450 [Panax notoginseng]	2	3	3	3	6.8	54.594	1333200000	1333200000	53329000	53329000
AED99871.1	AED99871.1 cytochrome P450 [Panax notoginseng]	1	5	5	3	10.8	56.816	643470000	643470000	27977000	27977000
sp|H2DH20.1|C7D13_PANGI;AEY75217.1;AED99873.1;AED99876.1	sp|H2DH20.1|C7D13_PANGI RecName: Full=Cytochrome P450 CYP71D313;AEY75217.1 cytochrome P450 CYP71D313 [Panax ginseng];AED99873.1 cytochrome P450 [Panax notoginseng]	4	4	4	4	10.1	56.755	512330000	512330000	20493000	20493000
AZP01950.1;AED99878.1	AZP01950.1 cytochrome P450 CYP71D317 [Panax ginseng];AED99878.1 cytochrome P450 [Panax notoginseng]	2	4	2	2	8.9	58.246	244420000	244420000	8729200	8729200
AED99882.1	AED99882.1 glycosyltransferase [Panax notoginseng]	1	1	1	1	9.4	12.723	726850000	726850000	242280000	242280000
AEY75213.1;sp|H2DH16.2|C7A47_PANGI;AEY75212.1;AFU93031.1;AWK21655.1	AEY75213.1 cytochrome P450 CYP716A47 [Panax ginseng];sp|H2DH16.2|C7A47_PANGI RecName: Full=Dammarenediol 12-hydroxylase; AltName: Full=Cytochrome P450 CYP716A47; AltName: Full=Protopanaxadiol synthase; Short=PgPPDS1;AEY75212.1 cytochrome P450 CYP716A47 [Pa	5	6	6	3	13.1	55.011	522390000	522390000	19348000	19348000
sp|H2DH18.1|C7A12_PANGI;BAD15331.1;AEY75215.1	sp|H2DH18.1|C7A12_PANGI RecName: Full=Cytochrome P450 CYP736A12;BAD15331.1 cytochrome P450 [Panax ginseng];AEY75215.1 cytochrome P450 CYP736A12 [Panax ginseng]	3	3	3	3	7	56.041	330920000	330920000	11819000	11819000
sp|H2DH21.1|C7A29_PANGI;AEY75218.1	sp|H2DH21.1|C7A29_PANGI RecName: Full=Cytochrome P450 CYP72A219; AltName: Full=Cytochrome P450 CYP72A129;AEY75218.1 cytochrome P450 CYP72A129 [Panax ginseng]	2	4	4	4	6.8	59.735	335120000	335120000	11556000	11556000
sp|H2DH22.1|C7A10_PANGI;AEY75219.1	sp|H2DH22.1|C7A10_PANGI RecName: Full=Cytochrome P450 CYP73A100;AEY75219.1 cytochrome P450 CYP73A100 [Panax ginseng]	2	1	1	1	1.7	60.57	0	0	0	0
sp|H2DH24.1|C7D47_PANGI;AEY75221.1	sp|H2DH24.1|C7D47_PANGI RecName: Full=Cytochrome P450 CYP82D47;AEY75221.1 cytochrome P450 CYP82D47 [Panax ginseng]	2	2	1	1	5.5	41.722	0	0	0	0
AFE88173.1	AFE88173.1 g-thionin [Panax ginseng]	1	5	5	5	73.3	8.2317	38359000000	38359000000	7671700000	7671700000
AHK23636.1;AGC31652.1;sp|I7CT85.1|C7A53_PANGI;AFO63031.1;AED99872.1	AHK23636.1 cytochrome P450 [Panax notoginseng];AGC31652.1 cytochrome P450 CYP6H [Panax quinquefolius];sp|I7CT85.1|C7A53_PANGI RecName: Full=Protopanaxadiol 6-hydroxylase; Short=P6H; AltName: Full=Cytochrome P450 CYP716A53v2; AltName: Full=Protopanaxatriol	5	6	6	6	15.1	53.294	2203400000	2203400000	84747000	84747000
AGM14953.1;QDI98928.1;YP_010024628.1;YP_009678877.1;YP_009678789.1;YP_009678702.1;YP_009495706.1;YP_009266503.1;YP_009191925.1;YP_009191838.1;YP_009155413.1;QOQ34924.1;YP_009121158.1;QOL12242.1;QDI99801.1;QDI99713.1;QDI99626.1;QDI99539.1;QDI99452.1;QDI99365.1;QDI99277.1;QDI99190.1;QDI99103.1;QDI99015.1;QDI98841.1;QDI96568.1;QDI98754.1;QDI98667.1;QDI98580.1;QDI98493.1;QDI98406.1;QDI98318.1;QDI9823…	AGM14953.1 ATP synthase CF1 alpha subunit (chloroplast) [Panax ginseng];QDI98928.1 ATP synthase CF1 alpha subunit (chloroplast) [Panax japonicus var. bipinnatifidus];YP_010024628.1 ATP synthase CF1 alpha subunit (chloroplast) [Panax major];YP_009678877.1 A	101	13	12	12	26.4	55.551	3632500000	3632500000	172980000	172980000
YP_010024629.1;QOL12243.1;QDI98407.1;QDI98668.1;QDI98842.1;QDI98755.1;QDI98494.1;QDI98055.1;QDI98231.1;QDI98143.1;QDI98929.1;QDI97968.1;QDI97880.1;QDI97793.1;QDI98319.1;QDI99016.1;QOQ34935.1;QDI99191.1;YP_009678790.1;YP_009678703.1;YP_009495707.1;YP_009191926.1;AIX98045.1;QDI98581.1;AIX98215.1;AKB99058.1;YP_009678878.1;QDJ96033.1;ATJ26050.1;ATI20847.1;ANK78402.1;ANK78316.1;AMR97435.1;YP_009155414…	YP_010024629.1 ATP synthase CF0 subunit I (chloroplast) [Panax major];QOL12243.1 AtpF (chloroplast) [Panax japonicus];QDI98407.1 ATP synthase CF0 subunit I (chloroplast) [Panax quinquefolius];QDI98668.1 ATP synthase CF0 subunit I (chloroplast) [Panax sp.	98	1	1	1	4.9	20.896	107770000	107770000	11974000	11974000
AGM15031.1;QDI96818.1;QDI98393.1;QDI98480.1;AIX98628.1;QDI99090.1;AJC99546.1;YP_009678864.1;QDI99788.1;QDI95682.1;QDI95857.1;AJC99631.1;QDI98305.1;QDI98217.1;QDI96906.1;QDI97429.1;QDI99352.1;QDI97167.1;QDI97605.1;QDI99613.1;QDI96468.1;QDJ96024.1;AGM15117.1;QDI99439.1;AIX98542.1;AGW31963.1;YP_009155486.1;AJC99716.1;QDI99876.1;AIX98032.1;QDI98129.1;AIX98457.1;AGM15203.1;QDI97517.1;QDI97954.1;AIX982…	AGM15031.1 Ycf1 (chloroplast) [Panax ginseng];QDI96818.1 hypothetical protein RF1 (chloroplast) [Panax wangianus];QDI98393.1 hypothetical protein RF1 (chloroplast) [Panax zingiberensis];QDI98480.1 hypothetical protein RF1 (chloroplast) [Panax quinquefolius	220	16	16	16	9.7	228.51	2388000000	2388000000	23184000	23184000
AGS16741.1	AGS16741.1 sesquiterpene synthase [Panax ginseng]	1	11	11	11	22.9	65.501	10844000000	10844000000	373920000	373920000
AGT28053.1;AGT37614.1	AGT28053.1 pleiotropic drug resistance transporter 1 [Panax ginseng]	2	38	38	26	28.1	162.46	78262000000	78262000000	1262300000	1262300000
AGT28054.1;AGT37613.1;AJK30640.1;AJK30639.1	AGT28054.1 pleiotropic drug resistance transporter 2 [Panax ginseng]	4	23	12	6	16.8	162.05	9928100000	9928100000	160130000	160130000
AGT28055.1	AGT28055.1 pleiotropic drug resistance transporter 3 [Panax ginseng]	1	8	1	1	5.7	156.04	57065000	57065000	951080	951080
AGY31281.1	AGY31281.1 glutathione peroxidase 1 [Panax ginseng]	1	8	8	5	32.3	25.678	9805400000	9805400000	817110000	817110000
AGY31282.1	AGY31282.1 glutathione peroxidase 2 [Panax ginseng]	1	7	4	4	26.7	26.363	9887700000	9887700000	823980000	823980000
AGZ15314.1;AIK21784.1	AGZ15314.1 phosphomevalonate kinase [Panax ginseng];AIK21784.1 phosphomevalonate kinase [Panax notoginseng]	2	4	4	4	10.6	54.877	733080000	733080000	30545000	30545000
AHH02661.1	AHH02661.1 RNase-like major storage protein [Panax notoginseng]	1	12	12	6	49.2	27.468	256910000000	256910000000	23356000000	23356000000
AHJ80991.1	AHJ80991.1 ATPase subunit 4 (mitochondrion) [Panax ginseng]	1	7	7	7	38.5	21.351	10600000000	10600000000	815390000	815390000
AHJ81000.1;AHJ80996.1	AHJ81000.1 apocytochrome b (mitochondrion) [Panax ginseng];AHJ80996.1 apocytochrome b (mitochondrion) [Panax ginseng]	2	2	2	2	5.6	43.894	4108900000	4108900000	586980000	586980000
AHJ80997.1	AHJ80997.1 NADH dehydrogenase subunit 7 (mitochondrion) [Panax ginseng]	1	4	4	4	11.2	44.239	5459700000	5459700000	272990000	272990000
AHJ80999.1	AHJ80999.1 NADH dehydrogenase subunit 9 (mitochondrion) [Panax ginseng]	1	3	3	3	17.9	22.552	3612500000	3612500000	301040000	301040000
AHJ81014.1	AHJ81014.1 ATPase subunit 8 (mitochondrion) [Panax ginseng]	1	4	4	4	26.4	18.232	12286000000	12286000000	1535800000	1535800000
AHJ81039.1;AHJ81018.1	AHJ81039.1 orf108b (mitochondrion) [Panax ginseng];AHJ81018.1 NADH dehydrogenase subunit 1 (mitochondrion) [Panax ginseng]	2	1	1	1	19.2	10.576	3042700000	3042700000	1014200000	1014200000
AHJ81037.1	AHJ81037.1 orf214 (mitochondrion) [Panax ginseng]	1	1	1	1	4.7	22.67	653690000	653690000	93385000	93385000
AHK06886.1	AHK06886.1 pathogenesis-related protein 4 [Panax ginseng]	1	1	1	1	7.6	18.852	169290000	169290000	18810000	18810000
AIC33035.1;AIX10766.1	AIC33035.1 actin 1 [Panax ginseng];AIX10766.1 actin [Panax notoginseng]	2	16	16	2	52.3	41.725	141450000000	141450000000	6735900000	6735900000
AIC33036.1	AIC33036.1 beta-tubulin, partial [Panax ginseng]	1	12	6	6	53.3	33.389	5837900000	5837900000	416990000	416990000
AIC33037.1	AIC33037.1 cyclophilin, partial [Panax ginseng]	1	3	2	2	34.5	8.9665	2513400000	2513400000	628360000	628360000
AIC33038.1	AIC33038.1 elongation factor 1-alpha, partial [Panax ginseng]	1	6	3	3	19	28.336	3815700000	3815700000	238480000	238480000
AIC33041.1	AIC33041.1 30S ribosomal protein S20, partial [Panax ginseng]	1	3	3	3	22.3	17.486	541530000	541530000	77362000	77362000
AIC33042.1	AIC33042.1 ADP-ribosylation factor, partial [Panax ginseng]	1	4	1	1	37.9	14.362	6981900000	6981900000	997420000	997420000
AIC33044.1	AIC33044.1 putative V-type proton ATPase subunit B 1, partial [Panax ginseng]	1	7	7	7	55.3	15.005	34070000000	34070000000	5678400000	5678400000
AIC33045.1	AIC33045.1 putative GTP-binding protein sar1, partial [Panax ginseng]	1	2	2	2	46.2	7.4496	817870000	817870000	204470000	204470000
AIC33046.1	AIC33046.1 60S ribosomal protein L13a, partial [Panax ginseng]	1	4	4	4	24.2	17.781	4344300000	4344300000	482700000	482700000
AIC33055.1	AIC33055.1 translational initiation factor eIF-5a [Panax ginseng]	1	9	9	7	66.7	17.221	12693000000	12693000000	1153900000	1153900000
AIC33057.1	AIC33057.1 tubulin alpha-1 chain [Panax ginseng]	1	16	6	6	41.9	49.638	2800900000	2800900000	140040000	140040000
AIC33058.1	AIC33058.1 putative polyubiquitin [Panax ginseng]	1	7	7	2	45.5	17.187	34757000000	34757000000	4965200000	4965200000
AIC33059.1	AIC33059.1 ubiquinol-cytochrome C reductase iron-sulfur subunit [Panax ginseng]	1	6	6	6	23.5	30.688	8200700000	8200700000	630820000	630820000
AIC33060.1	AIC33060.1 translationally controlled tumor protein [Panax ginseng]	1	4	4	4	28.6	18.945	1349400000	1349400000	168670000	168670000
QRG28714.1;QEP99634.1;AIC73829.1;QEP99635.1	QRG28714.1 NADPH-cytochrome P450 reductase 2 [Panax ginseng];QEP99634.1 cytochrome P450 reductase [Panax ginseng];AIC73829.1 cytochrome P450 reductase (chromoplast) [Panax ginseng];QEP99635.1 cytochrome P450 reductase [Panax ginseng]	4	3	3	1	5.8	75.469	547620000	547620000	17113000	17113000
AID49417.1;AID49416.1;AID49415.1;AID49414.1;AID49413.1;AID49412.1;AID49411.1;AID49410.1;AID49409.1;AID49408.1;AID49407.1;AID49406.1;AID49405.1;AID49404.1;AID49403.1;AID49402.1;AID49401.1;AID49400.1;AID49399.1;AID49398.1	AID49417.1 mitochondrial glycine dehydrogenase, partial [Panax ginseng];AID49416.1 mitochondrial glycine dehydrogenase, partial [Panax ginseng];AID49415.1 mitochondrial glycine dehydrogenase, partial [Panax ginseng];AID49414.1 mitochondrial glycine dehydro	20	1	1	1	9.8	13.88	88942000	88942000	11118000	11118000
AIE12482.1	AIE12482.1 UGT11 [Panax ginseng]	1	1	1	1	2.1	52.328	64307000	64307000	3572600	3572600
AIZ00426.1;AIE12483.1	AIZ00426.1 UDP-glycosyltransferase [Panax ginseng];AIE12483.1 UGT6 [Panax ginseng]	2	1	1	1	1.7	51.224	88169000	88169000	4640500	4640500
QEA68970.1;AIE12488.1	QEA68970.1 UGT74AG4 [Panax ginseng];AIE12488.1 UGT8 [Panax ginseng]	2	4	4	4	10.6	50.124	1195700000	1195700000	54352000	54352000
AIE12490.1;AYF57893.1;AXQ39827.1	AIE12490.1 UGT2 [Panax ginseng];AYF57893.1 ginsenoside compound K glucosyltransferase [Panax ginseng];AXQ39827.1 UDP glycosyltransferase [Panax ginseng]	3	2	2	2	6.9	46.985	164320000	164320000	13693000	13693000
AII79439.1	AII79439.1 pathogenesis-related protein 10 [Panax ginseng]	1	3	3	3	23.4	17.773	933530000	933530000	93353000	93353000
AII79440.1	AII79440.1 aluminum-induced protein [Panax ginseng]	1	4	4	4	23.3	25.453	5592100000	5592100000	466010000	466010000
AIK21782.1	AIK21782.1 isopentenyl diphosphate isomerase 2 [Panax notoginseng]	1	3	1	1	10.4	34.73	207600000	207600000	10380000	10380000
AIK21783.1	AIK21783.1 mevalonate diphosphate decarboxylase [Panax notoginseng]	1	9	2	0	22.6	46.501	381960000	381960000	17362000	17362000
AIK21787.1;AST51841.1	AIK21787.1 acetyl-CoA C-acetyltransferase [Panax notoginseng]	2	11	11	11	37.3	41.573	11882000000	11882000000	594120000	594120000
AMJ27381.1;AIL25679.1	AMJ27381.1 gibberellin 2-beta-dioxygenase [Panax ginseng];AIL25679.1 gibberellin 2-beta-dioxygenase [Panax quinquefolius]	2	2	2	2	7.6	36.914	1601200000	1601200000	80060000	80060000
AIX10768.1	AIX10768.1 cyclophilin [Panax notoginseng]	1	8	8	3	54.1	18.057	37302000000	37302000000	3730200000	3730200000
AIX10769.1;QOJ43369.1;QOJ43368.1	AIX10769.1 elongation factor 1 alpha [Panax notoginseng]	3	15	15	12	42.5	49.428	107330000000	107330000000	4293000000	4293000000
AIX10770.1	AIX10770.1 eukaryotic translation initiation factor [Panax notoginseng]	1	4	2	2	32.7	17.424	288360000	288360000	26214000	26214000
AIX10771.1	AIX10771.1 eukaryotic translation initiation factor, partial [Panax notoginseng]	1	4	4	4	13	30.572	2773800000	2773800000	213370000	213370000
AIX10772.1;AIC33039.1;AWK24083.1	AIX10772.1 glyceraldehyde-3-phosphate dehydrogenase [Panax notoginseng];AIC33039.1 glyceraldehyde-3-phosphate dehydrogenase, partial [Panax ginseng];AWK24083.1 glyceraldehyde-3-phosphate dehydrogenase, partial [Panax quinquefolius]	3	22	22	9	69.1	36.621	344770000000	344770000000	16418000000	16418000000
AIX10773.1	AIX10773.1 alpha tubulin [Panax notoginseng]	1	17	17	7	50.1	49.585	31587000000	31587000000	1504200000	1504200000
AIX10774.1;CON__ENSEMBL:ENSBTAP00000025008	AIX10774.1 beta tubulin [Panax notoginseng]	2	13	13	7	31.3	50.355	38608000000	38608000000	2032000000	2032000000
AIX10775.1	AIX10775.1 ubiquitin, partial [Panax notoginseng]	1	7	2	2	47.7	17.584	1826800000	1826800000	260960000	260960000
AIZ00428.1	AIZ00428.1 UDP-glycosyltransferase [Panax ginseng]	1	1	1	1	6.8	55.376	0	0	0	0
sp|A0A0A7HB61.1|U71A2_PANGI;AIZ00429.1;QEV87499.1;sp|A0A068J840.1|UGT1_PANGI;AKI06370.1;AIE12479.1;sp|A0A0K0PVL0.1|UGT12_PANGI;AKQ76390.1;QOJ43865.1;AED99883.1	sp|A0A0A7HB61.1|U71A2_PANGI RecName: Full=UDP-glycosyltransferase 71A27; Short=PgUGT71A27;AIZ00429.1 UDP-glycosyltransferase [Panax ginseng];QEV87499.1 UDP-glycosyltransferase [Panax quinquefolius];sp|A0A068J840.1|UGT1_PANGI RecName: Full=UDP-glycosyltrans	10	8	1	1	19	53.23	1054600000	1054600000	62035000	62035000
AJK30637.1;AJK30636.1	AJK30637.1 pleiotropic drug resistance transporter, partial [Panax ginseng]	2	12	3	3	16.9	87.306	196360000	196360000	5167400	5167400
AJK30638.1	AJK30638.1 pleiotropic drug resistance transporter, partial [Panax ginseng]	1	6	2	2	7.1	93.534	362240000	362240000	12075000	12075000
QEA68983.1;ALE15280.1;AKA44579.1;sp|A0A0A6ZFY4.1|UGT29_PANGI;AGR44632.1;QEA68984.1;AKA44580.1	QEA68983.1 UGT94Q2 [Panax ginseng];ALE15280.1 UDP-glycosyltransferase 3GT2 [Panax quinquefolius];AKA44579.1 UGTPg29 [Panax ginseng];sp|A0A0A6ZFY4.1|UGT29_PANGI RecName: Full=UDP-glucosyltransferase 29; Short=UGTPg29; AltName: Full=UDP-glucosyltransferase 9	7	13	13	3	28.5	49.147	5716500000	5716500000	300870000	300870000
AKA44581.1	AKA44581.1 UGTPg24 [Panax ginseng]	1	2	2	2	4.7	51.112	174620000	174620000	8730800	8730800
sp|A0A0D5ZDC8.1|UGT45_PANGI;AKA44586.1;sp|A0A0A6ZFR4.1|U74AE_PANGI;AGR44631.1;ALE15279.1;QEA68969.1	sp|A0A0D5ZDC8.1|UGT45_PANGI RecName: Full=UDP-glucosyltransferase 45; Short=UGTPg45;AKA44586.1 UGTPg45 [Panax ginseng];sp|A0A0A6ZFR4.1|U74AE_PANGI RecName: Full=UDP-glucosyltransferase 74AE2; Short=PgUGT74AE2; AltName: Full=UDP-glucosyltransferase 74A1; Sh	6	3	3	2	7.9	51.152	627090000	627090000	23225000	23225000
AKA44590.1	AKA44590.1 UGTPg33 [Panax ginseng]	1	6	6	6	14.9	53.573	2837000000	2837000000	123350000	123350000
QEA68968.1;AKA44594.1	QEA68968.1 UGT73A18 [Panax ginseng];AKA44594.1 UGTPg44 [Panax ginseng]	2	1	1	1	1.5	53.587	107170000	107170000	4659700	4659700
AKA44597.1	AKA44597.1 UGTPg17 [Panax ginseng]	1	4	4	4	11.1	54.474	229310000	229310000	8819600	8819600
AKA44598.1	AKA44598.1 UGTPg21 [Panax ginseng]	1	1	1	1	4.3	52.999	87714000	87714000	3987000	3987000
AKA44599.1	AKA44599.1 UGTPg32 [Panax ginseng]	1	1	1	1	2.5	54.328	100670000	100670000	4026700	4026700
AKA44600.1	AKA44600.1 UGTPg27 [Panax ginseng]	1	2	2	2	3.3	54.712	1225500000	1225500000	53283000	53283000
AKA44601.1	AKA44601.1 UGTPg42 [Panax ginseng]	1	4	4	4	11	54.515	342430000	342430000	16306000	16306000
AKA44602.1;AFO63526.1	AKA44602.1 UGTPg23 [Panax ginseng];AFO63526.1 UDP-glucosyltransferase [Panax notoginseng]	2	4	4	4	9.2	54.714	4757200000	4757200000	237860000	237860000
AKA44603.1	AKA44603.1 UGTPg18 [Panax ginseng]	1	2	2	2	5.1	55.353	220850000	220850000	8833900	8833900
AKE07909.1;AKE07886.1	AKE07909.1 beta-amyrin synthase, partial [Panax ginseng];AKE07886.1 beta-amyrin synthase, partial [Panax ginseng]	2	1	1	1	9.2	17.156	0	0	0	0
sp|A0A0K0PVW1.1|UGT10_PANGI;sp|A0A0K0PVL3.1|UGT13_PANGI;AKQ76391.1;AKQ76388.1;QEA68967.1;QOJ43867.1	sp|A0A0K0PVW1.1|UGT10_PANGI RecName: Full=UDP-glycosyltransferase 100; Short=UGTPg100;sp|A0A0K0PVL3.1|UGT13_PANGI RecName: Full=UDP-glucosyltransferase 103; Short=UGTPg103;AKQ76391.1 UDP-glycosyltransferase [Panax ginseng];AKQ76388.1 UDP-glycosyltransferas	6	5	3	3	10	53.131	195640000	195640000	12227000	12227000
sp|A0A0K0PVM5.1|UGT11_PANGI;QEV87498.1;AKQ76389.1;QEV87497.1;QEA68965.1	sp|A0A0K0PVM5.1|UGT11_PANGI RecName: Full=UDP-glycosyltransferase 101; Short=UGTPg101;QEV87498.1 UDP-glycosyltransferase [Panax quinquefolius];AKQ76389.1 UDP-glycosyltransferase [Panax ginseng];QEV87497.1 UDP-glycosyltransferase [Panax quinquefolius];QEA68	5	8	8	1	19.6	53.443	4609600000	4609600000	271150000	271150000
ALB38665.1;AMT75535.1;AGK62447.1;sp|O82139.1|CAS1_PANGI;CBV31064.1;CBV30971.1;CBG17709.1;CBG17617.1;CAY34718.1;BAA33460.1;ABY60426.1	ALB38665.1 cycloartenol synthase [Panax japonicus];AMT75535.1 cycloartenol synthase [Panax sokpayensis];AGK62447.1 cycloartenol synthase [Panax quinquefolius];sp|O82139.1|CAS1_PANGI RecName: Full=Cycloartenol Synthase; Short=PgCAS; AltName: Full=Phytostero	11	7	7	6	10.2	86.092	1103400000	1103400000	26912000	26912000
ALP82424.1	ALP82424.1 ribulose-1,5-bisphosphate carboxylase/oxygenase large subunit, partial (chloroplast) [Panax vietnamensis var. fuscidiscus]	1	1	1	1	13.2	21.762	0	0	0	0
AMB19029.1	AMB19029.1 elongation factor 1-beta [Panax ginseng]	1	7	7	7	32.7	24.566	21177000000	21177000000	2117700000	2117700000
AMB19030.1	AMB19030.1 elongation factor 1-gamma, partial [Panax ginseng]	1	6	6	6	30.5	26.556	13997000000	13997000000	1749700000	1749700000
AMB19031.1	AMB19031.1 eukaryotic translation initiation factor 3B, partial [Panax ginseng]	1	8	8	8	26.4	40.285	2483300000	2483300000	146070000	146070000
AMB19032.1	AMB19032.1 eukaryotic translation initiation factor 3G1, partial [Panax ginseng]	1	4	4	4	23.9	17.534	1486900000	1486900000	106200000	106200000
AMB19033.1	AMB19033.1 actin, partial [Panax ginseng]	1	13	2	0	43.6	40.584	488260000	488260000	23250000	23250000
ANA12002.1	ANA12002.1 cyclophilin [Panax ginseng]	1	3	2	2	17.2	18.711	688820000	688820000	57401000	57401000
QKN84105.1;API61855.1	QKN84105.1 MYB transcription factor, partial [Panax ginseng];API61855.1 MYB3 transcription factor [Panax ginseng]	2	1	1	1	4.9	27.914	984700000	984700000	164120000	164120000
ASK05453.1;ATB54373.1	ASK05453.1 ascorbate peroxidase [Panax ginseng]	2	12	5	5	46.4	27.575	4678900000	4678900000	334200000	334200000
ASK05454.1	ASK05454.1 ascorbate peroxidase [Panax ginseng]	1	15	15	5	71.2	27.527	32064000000	32064000000	2137600000	2137600000
ASM46793.1	ASM46793.1 pathogensis-related protein 10 [Panax notoginseng]	1	3	1	1	35.1	16.583	0	0	0	0
AST51833.1	AST51833.1 chloroplast 2-C-methyl-D-erythritol 4-phosphate cytidylyltransferase isoform X1, partial [Panax sokpayensis]	1	1	1	1	5.6	17.57	81759000	81759000	9084300	9084300
AST51835.1	AST51835.1 4-hydroxy-3-methylbut-2-en-1-yl diphosphate synthase, partial [Panax sokpayensis]	1	2	2	2	25.4	12.734	957900000	957900000	136840000	136840000
AST51836.1	AST51836.1 4-hydroxy-3-methylbut-2-enyl diphosphate reductase, partial [Panax sokpayensis]	1	2	2	2	13.8	18.464	120870000	120870000	10072000	10072000
ATB54374.1	ATB54374.1 ascorbate peroxidase, partial [Panax ginseng]	1	8	1	1	50.3	17.761	1089600000	1089600000	136200000	136200000
ATB54377.1	ATB54377.1 Mn superoxide dismutase, partial [Panax ginseng]	1	1	1	1	9.3	16.144	187550000	187550000	23444000	23444000
AUY63103.1;AUY62744.1	AUY63103.1 AP2/ERF transcription factor [Panax notoginseng];AUY62744.1 AP2/ERF transcription factor [Panax notoginseng]	2	1	1	1	5	25.987	0	0	0	0
AWK21660.1;AWK21653.1;AWK21652.1;AWK21651.1;AWK21650.1;AWK21649.1;AST51839.1	AWK21660.1 4-diphosphocytidyl-2-C-methyl-D-erythritol kinase [Panax sokpayensis];AWK21653.1 4-diphosphocytidyl-2-C-methyl-D-erythritol kinase [Panax sokpayensis];AWK21652.1 4-diphosphocytidyl-2-C-methyl-D-erythritol kinase [Panax sokpayensis];AWK21651.1 4-	7	4	4	4	11.4	44.337	1564500000	1564500000	92031000	92031000
AWK21654.1	AWK21654.1 isopentenyl diphosphate isomerase, partial [Panax sokpayensis]	1	4	4	2	41.8	12.455	849190000	849190000	141530000	141530000
AZP01938.1;AED99874.1	AZP01938.1 cytochrome P450 CYP81B102 [Panax ginseng];AED99874.1 cytochrome P450 [Panax notoginseng]	2	2	2	2	7.7	58.357	293870000	293870000	9795800	9795800
AZP01942.1	AZP01942.1 cytochrome P450 CYP82D176 [Panax ginseng]	1	13	13	12	25.1	59.538	2198300000	2198300000	87932000	87932000
AZP01948.1	AZP01948.1 cytochrome P450 CYP80F5 [Panax ginseng]	1	4	4	4	9.8	56.402	1540000000	1540000000	55000000	55000000
AZP01949.1	AZP01949.1 cytochrome P450 CYP734A23 [Panax ginseng]	1	1	1	1	1.5	61.645	0	0	0	0
BAA96068.1	BAA96068.1 60S ribosomal protein L27a [Panax ginseng]	1	4	4	4	28.8	16.216	2191600000	2191600000	273950000	273950000
BAA96366.1	BAA96366.1 cytoplasmic ribosomal protein S13 [Panax ginseng]	1	8	8	8	49.7	17.118	20703000000	20703000000	2587800000	2587800000
BAA96367.1	BAA96367.1 ribosomal protein L27 [Panax ginseng]	1	2	2	2	11.1	15.545	5168700000	5168700000	861450000	861450000
BAB85987.1	BAB85987.1 Acyl-CoA-binding protein [Panax ginseng]	1	4	4	4	49.4	9.86	683520000	683520000	97646000	97646000
BAC22616.1;BAC22617.1	BAC22616.1 UDP-glucose:sterol 3-O-glucosyltransferase [Panax ginseng];BAC22617.1 UDP-glucose:sterol 3-O-glucosyltransferase [Panax ginseng]	2	3	3	3	5.7	66.933	779880000	779880000	29995000	29995000
CAY06048.1;BAE20168.1	CAY06048.1 unnamed protein product [Panax ginseng];BAE20168.1 ribosomal protein S4 [Panax ginseng]	2	14	14	14	51.5	29.848	47810000000	47810000000	2988100000	2988100000
CBD08487.1;CAX03490.1;BAE20169.1	CBD08487.1 unnamed protein product [Panax ginseng];CAX03490.1 unnamed protein product [Panax ginseng];BAE20169.1 peroxidase [Panax ginseng]	3	3	3	3	10.2	38.816	531290000	531290000	27963000	27963000
BAK20022.1	BAK20022.1 PgMADS protein7 [Panax ginseng]	1	1	1	1	5.7	26.474	0	0	0	0
QAX88061.1	QAX88061.1 LOX6 [Panax ginseng]	1	16	16	16	19	102.43	2901200000	2901200000	56886000	56886000
QBA29395.1	QBA29395.1 beta-1,3-glucanase [Panax notoginseng]	1	1	1	1	5.8	41.881	147720000	147720000	10551000	10551000
QBA29397.1	QBA29397.1 dirigent family protein [Panax notoginseng]	1	1	1	1	3.9	22.451	0	0	0	0
QBA29398.1;QBA29402.1	QBA29398.1 dirigent family protein [Panax notoginseng];QBA29402.1 dirigent family protein [Panax notoginseng]	2	2	2	2	10.2	20.127	1386300000	1386300000	138630000	138630000
QBA29400.1	QBA29400.1 dirigent family protein [Panax notoginseng]	1	1	1	1	5.3	24.712	0	0	0	0
QBZ28549.1	QBZ28549.1 class 1 chitinase [Panax notoginseng]	1	1	1	1	3.9	33.393	3564000000	3564000000	356400000	356400000
QDH06626.1	QDH06626.1 PR10-3 [Panax notoginseng]	1	4	4	4	38	16.946	4389400000	4389400000	487720000	487720000
QDI06143.1	QDI06143.1 SNF1-like protein kinase 1 [Panax ginseng]	1	2	2	2	5.5	41.014	853730000	853730000	53358000	53358000
QEA68973.1	QEA68973.1 UGT75W1 [Panax ginseng]	1	2	2	2	5.3	50.839	1120600000	1120600000	46693000	46693000
QEA68976.1	QEA68976.1 UGT84K2 [Panax ginseng]	1	1	1	1	2.4	50.188	52786000	52786000	2399400	2399400
QEA68978.1	QEA68978.1 UGT85K22 [Panax ginseng]	1	1	1	1	1.5	54.113	0	0	0	0
QEA68979.1	QEA68979.1 UGT85K23 [Panax ginseng]	1	5	5	5	14.1	55.625	369680000	369680000	14787000	14787000
QEA68982.1	QEA68982.1 UGT91V1 [Panax ginseng]	1	8	8	8	21.2	53.64	1089400000	1089400000	49520000	49520000
QEA68987.1;AIX10767.2	QEA68987.1 beita-actin [Panax ginseng];AIX10767.2 actin, partial [Panax notoginseng]	2	15	2	1	47.2	41.698	2146900000	2146900000	102230000	102230000
QEU57417.1;QEU57416.1	QEU57417.1 WUSCHEL-related homeobox 13b [Panax ginseng];QEU57416.1 WUSCHEL-related homeobox 13b [Panax ginseng]	2	1	1	1	4	31.139	0	0	0	0
QHZ99193.1	QHZ99193.1 osmotin-like protein [Panax notoginseng]	1	6	6	6	31.2	26.366	3580700000	3580700000	358070000	358070000
QIB84901.1	QIB84901.1 thaumatin-like protein [Panax notoginseng]	1	5	5	5	34	26.474	5877300000	5877300000	653040000	653040000
QKN84104.1	QKN84104.1 defensin-like protein 1 [Panax ginseng]	1	2	2	2	21.2	8.9273	9011300000	9011300000	1802300000	1802300000
QKN84106.1	QKN84106.1 late embryogenisis abundant protein LEA, partial [Panax ginseng]	1	12	12	12	49	34.764	6994300000	6994300000	368120000	368120000
QKV26463.1	QKV26463.1 chalcone synthase 1 [Panax notoginseng]	1	1	1	1	2.8	43.191	306670000	306670000	23590000	23590000
QKV26468.1	QKV26468.1 flavonoid 3 hydroxylase 2 [Panax notoginseng]	1	1	1	1	2.6	50.931	0	0	0	0
QOJ43864.1	QOJ43864.1 UDP-glycosyltransferase [Panax notoginseng]	1	3	2	2	13.1	50.508	527490000	527490000	18839000	18839000
QOJ43866.1;QOJ43868.1	QOJ43866.1 UDP-glycosyltransferase [Panax notoginseng];QOJ43868.1 UDP-glycosyltransferase [Panax notoginseng]	2	12	2	2	25.1	49.118	501370000	501370000	26388000	26388000
QQP63965.1	QQP63965.1 acyl-activating protein [Panax notoginseng]	1	8	8	8	18	56.323	891570000	891570000	42456000	42456000
